# Supplementary material for: Genetic Insights Into the Relationship Between Menstrual Factors and Site‐/Age‐Specific Bone Mineral Density
Source: Int J Genomics. 2025 Nov 10;2025:9979878. doi: 10.1155/ijog/9979878 (PMC12598576; doi:10.1155/ijog/9979878)
Supplement: Supplementary file 6 — Supporting Information 6 Supporting information tables. [file IJOG-2025-9979878-s005.xlsx]

## Sheet: Supplementary Table 1
Supplementary Table 1. Phenotype descriptions and distributions
Phenotypes	Study / Consortium	Sample Size	Population	GWAS ID	Unit	Data availability
Age at menarche	ReproGen	182416	European	ieu-a-1095	SD	https://gwas.mrcieu.ac.uk/
Age at menarche	Within family GWAS consortium	29346	European	ieu-b-4822		https://gwas.mrcieu.ac.uk/
Age at menopause (last menstrual period)	MRC-IEU	143819	European	ukb-b-17422	SD	https://gwas.mrcieu.ac.uk/
Length of menstrual cycle	MRC-IEU	43125	European	ukb-b-3278	SD	https://gwas.mrcieu.ac.uk/
Length of menstrual cycle	Neale Lab	30245	European	ukb-a-351	SD	https://gwas.mrcieu.ac.uk/
Body mass index	MRC-IEU	461460	European	ukb-b-19953	SD	https://gwas.mrcieu.ac.uk/
Polycystic ovary syndrome	PMID34791234	141355	European	ebi-a-GCST90044902		https://gwas.mrcieu.ac.uk/
Cigarettes smoked per day	GSCAN	249752	European	ieu-b-142		https://gwas.mrcieu.ac.uk/
FN-BMD	PMID26367794/GEFOS	32735	European	ieu-a-980	SD	https://gwas.mrcieu.ac.uk/
FA-BMD	PMID26367794/GEFOS	8143	European	ieu-a-977	SD	https://gwas.mrcieu.ac.uk/
eBMD	PMID28869591	142487	European	ebi-a-GCST006288		https://gwas.mrcieu.ac.uk/
LS-BMD	PMID26367794/GEFOS	28498	European	ieu-a-982	SD	https://gwas.mrcieu.ac.uk/
TB-BMD	PMID29304378	56284	European	ebi-a-GCST005348		https://gwas.mrcieu.ac.uk/
TB-BMD (age 0-15)		11807	European	ebi-a-GCST005345		https://gwas.mrcieu.ac.uk/
TB-BMD (age 15-30)		4180	European	ebi-a-GCST005344		https://gwas.mrcieu.ac.uk/
TB-BMD (age 30-45)		10062	European	ebi-a-GCST005346		https://gwas.mrcieu.ac.uk/
TB-BMD (age 45-60)		18805	European	ebi-a-GCST005350		https://gwas.mrcieu.ac.uk/
TB-BMD (age over 60)		22504	European	ebi-a-GCST005349		https://gwas.mrcieu.ac.uk/
BMD: bone mineral density; FA: forearm; FN: femoral neck; LS: lumbar spine; eBMD: estimated heel BMD; TB: total body;

## Sheet: Supplementary Table 2
Supplementary Table 2. Single nucleotide polymorphisms (SNPS) associated with anthropometric indicators (used as IVs of Mendelian randomization)
SNP	Chr	Position	Effect allele	Other allele	EAF	Effect	SE	P value	N	Phenotype	Variance explained	F-statistic
rs79627842	1	165406187	C	T	0.88	-0.1301	0.0182	8.23e-13	29346	AAM (discovery)	0.00173823	51.0954
rs543874	1	177889480	G	A	0.8	-0.0792	0.0144	3.8e-08	29346	AAM (discovery)	0.00102974	30.2479
rs72887143	2	156597056	T	A	0.93	0.0879	0.0159	3.55e-08	29346	AAM (discovery)	0.00104036	30.56
rs314268	6	105417978	A	G	0.64	-0.1401	0.0128	5.09e-28	29346	AAM (discovery)	0.00406573	119.792
rs16924631	9	6486308	C	G	0.81	-0.0904	0.0164	3.67e-08	29346	AAM (discovery)	0.00103431	30.3822
rs2090409	9	108967088	A	C	0.68	-0.0967	0.013	1.05e-13	29346	AAM (discovery)	0.00188191	55.3269
rs10978435	9	108949159	C	T	0.65	-0.0898	0.0144	4.13e-10	24913	AAM (discovery)	0.00155856	38.886
rs7114175	11	122813983	T	A	0.57	0.0746	0.0128	6.26e-09	27368	AAM (discovery)	0.00123958	33.9646
rs2362643	16	69945532	A	G	0.82	-0.0874	0.0134	7.39e-11	27368	AAM (discovery)	0.00155201	42.5384
rs2344508	1	74999713	A	G	0.56	0.034	0.00574719	3.3e-09	182416	AAM (replication)	0.000191823	34.9979
rs466639	1	165394882	C	T	0.87	0.075	0.00870584	7e-18	182416	AAM (replication)	0.000406688	74.2158
rs618678	1	44133299	T	C	0.33	-0.034	0.00614814	3.2e-08	182416	AAM (replication)	0.000167623	30.582
rs633715	1	177852580	C	T	0.2	-0.051	0.00725	2e-12	182416	AAM (replication)	0.000271196	49.4834
rs6694738	1	243715210	A	C	0.18	-0.044	0.00788477	2.4e-08	182416	AAM (replication)	0.000170683	31.1403
rs6747380	2	56587749	A	G	0.17	0.065	0.00765776	2.1e-17	182416	AAM (replication)	0.000394811	72.0474
rs6758290	2	105864826	C	T	0.51	-0.04	0.00632213	2.5e-10	182416	AAM (replication)	0.000219399	40.0303
rs1518080	2	199635382	G	C	0.43	-0.051	0.00600438	2e-17	182416	AAM (replication)	0.000395339	72.1438
rs4369815	2	157126964	G	T	0.05	-0.08	0.0118876	1.7e-11	182416	AAM (replication)	0.000248211	45.2884
rs895526	2	200162425	C	T	0.8	0.044	0.00755322	5.7e-09	182416	AAM (replication)	0.000185993	33.9341
rs2947411	2	614168	G	A	0.87	-0.052	0.0076552	1.1e-11	182416	AAM (replication)	0.000252884	46.1412
rs2687729	3	127895226	G	A	0.23	0.044	0.00657492	2.2e-11	182416	AAM (replication)	0.000245445	44.7837
rs6770162	3	24711013	A	G	0.44	0.036	0.00573308	3.4e-10	182416	AAM (replication)	0.000216109	39.4298
rs3870341	3	49584745	G	A	0.69	-0.043	0.00644909	2.6e-11	182416	AAM (replication)	0.000243653	44.4565
rs11715566	3	117562436	T	C	0.51	0.052	0.00563118	2.6e-20	182416	AAM (replication)	0.000467242	85.2713
rs3914188	3	184010048	C	G	0.74	0.044	0.00670211	5.2e-11	182416	AAM (replication)	0.00023622	43.1
rs7642134	3	86916882	G	A	0.56	0.038	0.0059124	1.3e-10	182416	AAM (replication)	0.000226401	41.3081
rs17351680	3	132586002	G	C	0.13	0.044	0.00755699	5.8e-09	182416	AAM (replication)	0.000185808	33.9002
rs1482853	3	156798473	A	C	0.39	-0.038	0.00604252	3.2e-10	182416	AAM (replication)	0.000216757	39.5482
rs10938397	4	45182527	G	A	0.43	-0.038	0.00592279	1.4e-10	182416	AAM (replication)	0.000225608	41.1633
rs3733632	4	104640935	G	A	0.23	0.049	0.00786242	4.6e-10	182416	AAM (replication)	0.000212875	38.8396
rs9997604	4	28752932	C	A	0.7	0.039	0.00651099	2.1e-09	182416	AAM (replication)	0.000196647	35.8782
rs9647570	5	167370263	G	T	0.12	0.046	0.00842712	4.8e-08	182416	AAM (replication)	0.000163314	29.7956
rs740077	5	137760083	C	A	0.21	-0.046	0.00704498	6.6e-11	182416	AAM (replication)	0.000233664	42.6335
rs13179411	5	133900513	T	G	0.16	0.06	0.00781324	1.6e-14	182416	AAM (replication)	0.000323174	58.9706
rs3115627	6	29820278	G	A	0.4	0.038	0.00645339	3.9e-09	182416	AAM (replication)	0.00019004	34.6726
rs13215865	6	56753730	T	C	0.15	-0.042	0.00747216	1.9e-08	182416	AAM (replication)	0.000173168	31.5938
rs2153127	6	105348544	C	T	0.46	-0.077	0.00207739	1e-200	182416	AAM (replication)	0.00747522	1373.85
rs4840086	6	100208438	G	A	0.48	-0.036	0.00562028	1.5e-10	182416	AAM (replication)	0.000224868	41.0284
rs11756454	6	41798578	A	T	0.45	0.034	0.0057033	2.5e-09	182416	AAM (replication)	0.000194786	35.5386
rs2179786	6	54753340	T	G	0.32	-0.039	0.00571974	9.2e-12	182416	AAM (replication)	0.000254802	46.4913
rs9373571	6	101133834	A	T	0.56	0.034	0.00592577	9.6e-09	182416	AAM (replication)	0.000180438	32.9203
rs2184968	6	126760994	C	T	0.41	-0.036	0.00567225	2.2e-10	182416	AAM (replication)	0.000220768	40.28
rs6933660	6	151803754	A	C	0.3	-0.036	0.00633127	1.3e-08	182416	AAM (replication)	0.000177208	32.331
rs1079866	7	41470093	G	C	0.12	0.072	0.00844362	1.5e-17	182416	AAM (replication)	0.000398448	72.7115
rs11767400	7	122160742	A	C	0.31	0.035	0.00629513	2.7e-08	182416	AAM (replication)	0.00016943	30.9116
rs7821178	8	78093837	A	C	0.41	-0.045	0.00619621	3.8e-13	182416	AAM (replication)	0.000289058	52.7434
rs888345	8	140646990	A	G	0.82	-0.044	0.00731517	1.8e-09	182416	AAM (replication)	0.000198293	36.1786
rs2617056	8	4563910	T	A	0.39	-0.036	0.00593335	1.3e-09	182416	AAM (replication)	0.000201769	36.8129
rs4242496	8	4822246	A	T	0.5	-0.033	0.0056962	6.9e-09	182416	AAM (replication)	0.000183956	33.5624
rs1516883	9	108907267	A	G	0.3	-0.091	0.00245509	1e-200	182416	AAM (replication)	0.00747526	1373.86
rs913588	9	7174673	A	G	0.55	-0.034	0.00568343	2.2e-09	182416	AAM (replication)	0.00019615	35.7876
rs12003641	9	114279497	T	C	0.07	0.082	0.0105545	7.9e-15	182416	AAM (replication)	0.000330785	60.3598
rs7853970	9	86715566	C	T	0.57	-0.037	0.0062595	3.4e-09	182416	AAM (replication)	0.000191504	34.9397
rs1874984	10	1731871	C	G	0.44	0.037	0.0060049	7.2e-10	182416	AAM (replication)	0.000208084	37.9653
rs7103411	11	27700125	T	C	0.78	-0.043	0.00705591	1.1e-09	182416	AAM (replication)	0.000203554	37.1386
rs7944630	11	122838844	A	G	0.57	0.047	0.005728	2.3e-16	182416	AAM (replication)	0.000368949	67.3263
rs10840031	11	8410621	A	G	0.24	0.038	0.00640637	3e-09	182416	AAM (replication)	0.00019284	35.1834
rs12291726	11	78088210	G	A	0.11	0.057	0.00833291	7.9e-12	182416	AAM (replication)	0.000256438	46.7898
rs11022756	11	13315439	C	A	0.74	-0.048	0.00648108	1.3e-13	182416	AAM (replication)	0.000300604	54.8508
rs16938437	11	46052575	T	C	0.05	-0.067	0.010348	9.5e-11	182416	AAM (replication)	0.00022976	41.921
rs7119712	11	101427771	A	G	0.19	-0.041	0.00644518	2e-10	182416	AAM (replication)	0.000221788	40.4662
rs9565073	13	74643919	C	T	0.52	0.034	0.00588074	7.4e-09	182416	AAM (replication)	0.000183211	33.4264
rs9555810	13	112181437	G	C	0.26	0.047	0.00649207	4.5e-13	182416	AAM (replication)	0.000287238	52.4113
rs10144321	14	100882405	G	A	0.22	-0.042	0.00661763	2.2e-10	182416	AAM (replication)	0.000220767	40.2799
rs10483727	14	61072875	C	T	0.64	-0.037	0.0057853	1.6e-10	182416	AAM (replication)	0.000224177	40.9022
rs12148769	15	24152094	A	G	0.12	-0.055	0.00975168	1.7e-08	182416	AAM (replication)	0.000174352	31.8099
rs3743266	15	60781513	C	T	0.33	-0.045	0.00623272	5.2e-13	182416	AAM (replication)	0.000285682	52.1273
rs12915845	15	89042467	T	C	0.42	-0.035	0.00572887	1e-09	182416	AAM (replication)	0.000204572	37.3244
rs1659127	16	14388305	A	G	0.3	0.044	0.00637166	5e-12	182416	AAM (replication)	0.000261351	47.6865
rs12598642	16	69848772	G	A	0.44	0.044	0.00568052	9.5e-15	182416	AAM (replication)	0.000328794	59.9963
rs9939609	16	53820527	A	T	0.45	-0.042	0.0057203	2.1e-13	182416	AAM (replication)	0.00029544	53.9084
rs9635759	17	49613785	A	G	0.33	0.058	0.00636151	7.7e-20	182416	AAM (replication)	0.000455486	83.1248
rs1398217	18	44752238	C	G	0.58	0.046	0.00576662	1.5e-15	182416	AAM (replication)	0.000348705	63.6309
rs2303100	19	9968434	T	C	0.55	0.038	0.00568387	2.3e-11	182416	AAM (replication)	0.000244968	44.6966
rs4801589	19	58953398	G	C	0.43	0.032	0.00562779	1.3e-08	182416	AAM (replication)	0.000177208	32.331
rs852069	20	17122593	G	A	0.62	0.036	0.00590728	1.1e-09	182416	AAM (replication)	0.000203553	37.1386
rs2836950	21	40604429	G	C	0.32	-0.035	0.00620562	1.7e-08	182416	AAM (replication)	0.000174352	31.8098
rs12046563	1	43137280	G	A	0.239078	-0.0251841	0.0043189	5.5e-09	143819	LMP (discovery)	0.000236367	34.0017
rs12132692	1	169732743	T	C	0.095686	0.0402635	0.00626821	1.3e-10	143819	LMP (discovery)	0.000286811	41.2601
rs7779	1	246930564	C	G	0.072772	0.0398625	0.00707203	1.7e-08	143819	LMP (discovery)	0.000220866	31.7713
rs200448	1	6701978	C	T	0.568616	-0.0214999	0.00372895	8.1e-09	143819	LMP (discovery)	0.000231091	33.2425
rs9438982	1	39358143	A	C	0.681683	-0.0471437	0.00394883	7.4e-33	143819	LMP (discovery)	0.000990066	142.529
rs6667957	1	244613791	C	T	0.43005	-0.0259762	0.00374996	4.3e-12	143819	LMP (discovery)	0.000333531	47.9835
rs55707872	1	46680167	C	A	0.314362	0.0353746	0.00397578	5.7e-19	143819	LMP (discovery)	0.000550153	79.1648
rs72708144	1	149815740	C	T	0.041604	0.0587965	0.00921141	1.7e-10	143819	LMP (discovery)	0.000283212	40.7422
rs4408133	1	242049649	C	G	0.334777	0.0316029	0.00391465	6.9e-16	143819	LMP (discovery)	0.000452955	65.1721
rs4495657	1	180949131	C	T	0.59515	0.0328462	0.00376043	2.4e-18	143819	LMP (discovery)	0.000530211	76.2938
rs4491723	2	152280246	G	A	0.26152	0.0310704	0.00418072	1.1e-13	143819	LMP (discovery)	0.000383892	55.2313
rs4668354	2	171814750	G	C	0.624972	0.0347835	0.00380081	5.6e-20	143819	LMP (discovery)	0.000582003	83.7507
rs809673	2	27656036	G	A	0.397602	-0.0417213	0.00376875	1.7e-28	143819	LMP (discovery)	0.000851402	122.55
rs6435156	2	203425475	T	C	0.255236	-0.0263107	0.0042185	4.5e-10	143819	LMP (discovery)	0.000270405	38.8994
rs76928871	2	48005821	G	A	0.192314	0.043013	0.00468506	4.3e-20	143819	LMP (discovery)	0.000585731	84.2875
rs6736096	2	216958369	C	T	0.51589	0.0201113	0.00368295	4.7e-08	143819	LMP (discovery)	0.000207292	29.8183
rs17820747	2	32701687	C	A	0.237559	0.0259694	0.00433713	2.1e-09	143819	LMP (discovery)	0.000249227	35.852
rs78385274	2	67531571	C	G	0.105585	-0.0593868	0.00600442	4.6e-23	143819	LMP (discovery)	0.000679714	97.8209
rs62156695	2	67649768	G	A	0.103904	-0.0640509	0.00603671	2.7e-26	143819	LMP (discovery)	0.000782157	112.575
rs72827480	2	121146501	C	T	0.402064	0.0270835	0.00376142	6e-13	143819	LMP (discovery)	0.000360357	51.8442
rs7589040	2	135682208	T	C	0.209818	-0.0315167	0.00449719	2.4e-12	143819	LMP (discovery)	0.000341377	49.1126
rs345985	3	156397174	T	C	0.41955	-0.0238739	0.00374945	1.9e-10	143819	LMP (discovery)	0.000281821	40.542
rs10937153	3	183562925	A	G	0.240679	0.0360705	0.00432513	7.4e-17	143819	LMP (discovery)	0.00048337	69.5505
rs17646517	3	44286015	G	C	0.023116	-0.0715967	0.0122548	5.1e-09	143819	LMP (discovery)	0.000237276	34.1325
rs507926	3	9008174	C	T	0.833471	0.0298505	0.00494009	1.5e-09	143819	LMP (discovery)	0.000253809	36.5113
rs2624847	3	50174197	T	G	0.743348	0.0268408	0.00422243	2.1e-10	143819	LMP (discovery)	0.000280884	40.4073
rs4679121	3	126160601	T	C	0.104812	-0.038058	0.00604834	3.1e-10	143819	LMP (discovery)	0.000275222	39.5926
rs9818740	3	135939586	A	G	0.274865	-0.0278441	0.00413884	1.7e-11	143819	LMP (discovery)	0.000314598	45.2588
rs1565909	4	84400330	T	C	0.4874	0.0623334	0.00368522	3.5e-64	143819	LMP (discovery)	0.00198534	286.094
rs156520	4	155690081	A	C	0.285356	0.0224571	0.0041173	4.9e-08	143819	LMP (discovery)	0.000206812	29.7493
rs34811474	4	25408838	A	G	0.231433	-0.0238895	0.0043662	4.5e-08	143819	LMP (discovery)	0.000208113	29.9365
rs7661090	4	13571901	T	C	0.106995	-0.0352894	0.0059614	3.2e-09	143819	LMP (discovery)	0.000243596	35.0418
rs6830848	4	48690408	T	G	0.469038	-0.0347717	0.00368223	3.6e-21	143819	LMP (discovery)	0.000619647	89.1711
rs9307242	4	100934530	C	T	0.354717	-0.0271568	0.00382072	1.2e-12	143819	LMP (discovery)	0.000351154	50.5197
rs12503643	4	185746088	T	G	0.397102	0.0467221	0.00376808	2.6e-35	143819	LMP (discovery)	0.00106788	153.744
rs419128	5	6739791	A	G	0.346747	-0.0347717	0.00386202	2.2e-19	143819	LMP (discovery)	0.000563329	81.0619
rs10476835	5	141675985	A	G	0.48716	0.0211285	0.00369077	1e-08	143819	LMP (discovery)	0.000227818	32.7716
rs58279426	5	176448139	C	T	0.478628	0.0675842	0.00369987	1.5e-74	143819	LMP (discovery)	0.0023147	333.666
rs2688194	5	154257868	C	T	0.083337	0.0440712	0.00665805	3.6e-11	143819	LMP (discovery)	0.000304556	43.8137
rs9313736	5	175948316	A	G	0.385808	-0.0314315	0.00377284	8e-17	143819	LMP (discovery)	0.000482356	69.4045
rs72814771	5	173471004	G	T	0.09862	0.0493593	0.0062528	2.9e-15	143819	LMP (discovery)	0.000433096	62.3136
rs4716056	6	16278390	G	A	0.373622	0.0214312	0.00379142	1.6e-08	143819	LMP (discovery)	0.000222114	31.9509
rs1655907	6	29918587	C	T	0.844827	-0.0290465	0.00508668	1.1e-08	143819	LMP (discovery)	0.000226675	32.6071
rs6912979	6	160120799	C	T	0.28336	-0.0255493	0.00409197	4.3e-10	143819	LMP (discovery)	0.000270994	38.9841
rs9358956	6	10887253	C	G	0.828667	-0.0658709	0.00494254	1.6e-40	143819	LMP (discovery)	0.00123349	177.615
rs2524119	6	31229404	C	T	0.548225	0.0237527	0.00368586	1.2e-10	143819	LMP (discovery)	0.000288673	41.5281
rs2844466	6	31601012	C	T	0.358718	-0.0472066	0.00383583	8.3e-35	143819	LMP (discovery)	0.00105199	151.454
rs78080415	6	111537016	C	T	0.144619	0.0298435	0.00524617	1.3e-08	143819	LMP (discovery)	0.000224958	32.36
rs7778113	7	5448087	T	G	0.345864	0.0279687	0.0039179	9.4e-13	143819	LMP (discovery)	0.000354216	50.9603
rs62445870	7	50514904	T	C	0.022584	0.0745712	0.012408	1.9e-09	143819	LMP (discovery)	0.000251081	36.1187
rs112190116	7	144096158	T	C	0.011146	0.142691	0.0175968	5.1e-16	143819	LMP (discovery)	0.000456995	65.7536
rs4049337	7	56162172	C	G	0.698593	-0.0257386	0.00401737	1.5e-10	143819	LMP (discovery)	0.000285329	41.0469
rs6961014	7	128692710	G	C	0.787705	-0.029044	0.00451308	1.2e-10	143819	LMP (discovery)	0.000287889	41.4153
rs74742883	7	99785765	G	T	0.218286	-0.0310808	0.00445473	3e-12	143819	LMP (discovery)	0.000338359	48.6783
rs2519673	7	105994726	A	G	0.631019	-0.0267774	0.00381997	2.4e-12	143819	LMP (discovery)	0.000341548	49.1373
rs28797500	8	37884310	C	T	0.777853	-0.0846069	0.00443452	3.8e-81	143819	LMP (discovery)	0.00252467	364.009
rs7827991	8	81754701	A	C	0.078386	0.041731	0.00688397	1.3e-09	143819	LMP (discovery)	0.000255454	36.748
rs77952879	8	103636045	C	G	0.078277	-0.0421247	0.00694851	1.3e-09	143819	LMP (discovery)	0.000255484	36.7523
rs7845046	8	48926264	A	T	0.948961	-0.0492105	0.0083836	4.4e-09	143819	LMP (discovery)	0.000239516	34.4547
rs6470643	8	129621777	C	A	0.217487	-0.0282893	0.0044663	2.4e-10	143819	LMP (discovery)	0.000278876	40.1183
rs10813912	9	32975210	G	A	0.623209	0.0248784	0.00380188	6e-11	143819	LMP (discovery)	0.000297648	42.8195
rs74701710	10	13208912	A	G	0.056067	-0.0483435	0.00803605	1.8e-09	143819	LMP (discovery)	0.000251574	36.1897
rs7087644	10	97826334	G	A	0.040862	-0.0839477	0.00931223	2e-19	143819	LMP (discovery)	0.00056474	81.2651
rs6584351	10	101970997	G	A	0.511463	0.0204696	0.00367696	2.6e-08	143819	LMP (discovery)	0.000215442	30.9909
rs728900	10	131590300	A	T	0.422089	-0.0317053	0.00375738	3.2e-17	143819	LMP (discovery)	0.000494837	71.2012
rs10998203	10	70224532	G	C	0.203589	-0.0360969	0.00458046	3.3e-15	143819	LMP (discovery)	0.000431636	62.1034
rs61870304	10	126680627	G	A	0.114382	-0.0368462	0.00611348	1.7e-09	143819	LMP (discovery)	0.000252512	36.3247
rs1020622	11	9469792	G	C	0.425046	0.0218648	0.00373281	4.7e-09	143819	LMP (discovery)	0.000238506	34.3094
rs7125555	11	32549463	T	C	0.484015	-0.0276469	0.00368739	6.5e-14	143819	LMP (discovery)	0.000390723	56.2145
rs11031005	11	30226356	C	T	0.143527	0.0545996	0.00527248	3.9e-25	143819	LMP (discovery)	0.000745091	107.237
rs184540366	12	66649478	T	G	0.022361	-0.0848094	0.012884	4.6e-11	143819	LMP (discovery)	0.000301189	43.3292
rs1790123	12	123659542	T	C	0.80041	0.0346952	0.00460161	4.7e-14	143819	LMP (discovery)	0.000395122	56.8477
rs77100210	12	10875928	C	A	0.051115	0.113128	0.008439	5.6e-41	143819	LMP (discovery)	0.00124796	179.702
rs75770066	12	66704225	G	A	0.030813	0.231048	0.0106265	8.09e-105	143819	LMP (discovery)	0.00327629	472.735
rs28416520	12	130823657	A	G	0.455502	-0.0356415	0.00372893	1.2e-21	143819	LMP (discovery)	0.000634821	91.3561
rs2277339	12	57146069	G	T	0.106126	-0.0780582	0.00599615	9.7e-39	143819	LMP (discovery)	0.00117697	169.467
rs11571818	13	32968810	C	T	0.009415	-0.112885	0.0190859	3.3e-09	143819	LMP (discovery)	0.000243179	34.9817
rs4886238	13	61113739	A	G	0.327255	0.0379851	0.0039464	6.3e-22	143819	LMP (discovery)	0.000643767	92.6442
rs17856037	14	34985658	T	C	0.025275	-0.0739792	0.0117329	2.9e-10	143819	LMP (discovery)	0.000276358	39.756
rs1760940	14	20938251	C	A	0.249675	-0.0380724	0.00426482	4.4e-19	143819	LMP (discovery)	0.000553812	79.6917
rs2241522	15	42127734	G	A	0.338832	-0.0216094	0.0038967	2.9e-08	143819	LMP (discovery)	0.000213788	30.7529
rs112217463	15	41438563	A	G	0.373637	-0.0373438	0.00382293	1.5e-22	143819	LMP (discovery)	0.00066304	95.4198
rs9788714	15	89781855	A	G	0.381174	-0.0429278	0.00380771	1.8e-29	143819	LMP (discovery)	0.000882977	127.099
rs55848327	15	63819427	A	G	0.768098	0.0251522	0.00437233	8.8e-09	143819	LMP (discovery)	0.000230043	33.0918
rs888368	15	86302283	G	A	0.505234	0.0221884	0.00368454	1.7e-09	143819	LMP (discovery)	0.000252092	36.2643
rs8045589	16	9210373	T	A	0.486707	-0.0225953	0.0036951	9.7e-10	143819	LMP (discovery)	0.000259929	37.3919
rs12444283	16	33892028	G	C	0.495379	-0.0289439	0.00396012	2.7e-13	143819	LMP (discovery)	0.000371296	53.4185
rs10521305	16	53908484	C	T	0.059401	0.0543913	0.00778033	2.7e-12	143819	LMP (discovery)	0.000339703	48.8716
rs6500437	16	89789898	C	T	0.315452	-0.0354601	0.00397468	4.6e-19	143819	LMP (discovery)	0.00055312	79.592
rs17680522	16	9069331	G	A	0.292256	0.0231515	0.00406147	1.2e-08	143819	LMP (discovery)	0.00022588	32.4927
rs4782369	16	88531861	C	G	0.325618	0.0300142	0.00392749	2.1e-14	143819	LMP (discovery)	0.000405911	58.4006
rs251723	16	11953080	C	G	0.343901	0.0517082	0.00388425	2e-40	143819	LMP (discovery)	0.0012307	177.214
rs3803756	17	55363674	T	A	0.640107	-0.0247507	0.00384048	1.2e-10	143819	LMP (discovery)	0.00028871	41.5334
rs9915489	17	41173226	T	A	0.3405	0.043559	0.00390689	7.2e-29	143819	LMP (discovery)	0.000863579	124.305
rs2941506	17	37833035	G	A	0.684301	0.0373779	0.00397463	5.2e-21	143819	LMP (discovery)	0.000614544	88.4363
rs17650301	17	62479273	C	A	0.295896	-0.0401265	0.00403659	2.8e-23	143819	LMP (discovery)	0.000686624	98.816
rs11650324	17	5330186	G	A	0.223193	0.0390919	0.00443178	1.1e-18	143819	LMP (discovery)	0.000540712	77.8056
rs2304192	19	3933314	G	A	0.674873	-0.0281824	0.00404022	3e-12	143819	LMP (discovery)	0.000338207	48.6564
rs60907808	19	23104068	G	A	0.143874	-0.0443796	0.00525887	3.2e-17	143819	LMP (discovery)	0.000494938	71.2157
rs12609254	19	46865945	T	C	0.10754	-0.0338934	0.00594874	1.2e-08	143819	LMP (discovery)	0.000225666	32.4619
rs34962991	19	55827175	A	G	0.363977	-0.0983543	0.00383238	2.9e-145	143819	LMP (discovery)	0.00455878	658.633
rs299168	19	56317058	A	G	0.097587	0.0506456	0.00628843	8e-16	143819	LMP (discovery)	0.000450803	64.8624
rs349306	19	950694	A	G	0.871745	0.0525066	0.00561478	8.6e-21	143819	LMP (discovery)	0.00060769	87.4493
rs73037453	19	33464225	T	C	0.190997	-0.0264143	0.00468736	1.7e-08	143819	LMP (discovery)	0.000220754	31.7553
rs394448	19	56452144	C	G	0.515449	-0.020456	0.00370034	3.2e-08	143819	LMP (discovery)	0.000212447	30.5599
rs6139074	20	63244	C	A	0.206738	-0.0306464	0.00456118	1.8e-11	143819	LMP (discovery)	0.000313799	45.1438
rs746748	20	25282967	T	C	0.068678	0.0474397	0.00728581	7.5e-11	143819	LMP (discovery)	0.000294703	42.3957
rs6011452	20	61289445	A	C	0.221177	-0.0490561	0.00444771	2.8e-28	143819	LMP (discovery)	0.000845142	121.649
rs10854167	20	61533039	C	G	0.21285	-0.0394814	0.0045064	1.9e-18	143819	LMP (discovery)	0.00053343	76.7573
rs16991615	20	5948227	A	G	0.061435	0.243363	0.00766417	1e-200	143819	LMP (discovery)	0.00696191	1008.26
rs536092	20	48501351	T	C	0.382668	0.0238492	0.00381037	3.9e-10	143819	LMP (discovery)	0.00027232	39.1748
rs9607474	22	22336708	T	C	0.117784	-0.032426	0.00573242	1.5e-08	143819	LMP (discovery)	0.000222432	31.9967
rs4821798	22	39021165	C	T	0.307942	-0.0434503	0.00398813	1.2e-27	143819	LMP (discovery)	0.000824655	118.697
rs9613667	22	29127412	C	A	0.348026	-0.0232454	0.00387681	2e-09	143819	LMP (discovery)	0.00024992	35.9517
rs6670899	1	199891438	A	C	0.401903	0.0480842	0.00621248	9.9e-15	43125	LMC (discovery)	0.00138721	59.9038
rs17416354	2	227770844	C	T	0.494259	0.0418393	0.00609364	6.6e-12	43125	LMC (discovery)	0.00109197	47.1406
rs1702119	3	128094493	C	T	0.25161	-0.0397027	0.00700995	1.5e-08	43125	LMC (discovery)	0.00074329	32.0767
rs9402730	6	135960479	G	A	0.460578	0.0335069	0.00609285	3.8e-08	43125	LMC (discovery)	0.0007008	30.2418
rs13261573	8	25248615	A	G	0.249668	0.0534242	0.00701698	2.7e-14	43125	LMC (discovery)	0.00134234	57.9636
rs4930039	11	2135590	C	A	0.723431	-0.0403433	0.0067887	2.8e-09	43125	LMC (discovery)	0.000818248	35.3142
rs568157	11	101024282	G	A	0.472448	0.0341521	0.00612453	2.5e-08	43125	LMC (discovery)	0.000720522	31.0935
rs11031006	11	30226528	A	G	0.148813	0.126464	0.00858126	3.7e-49	43125	LMC (discovery)	0.00501096	217.176
rs6670899	1	199891438	A	C	0.397193	0.0480518	0.00743688	1.05e-10	30245	LMC (replication)	0.00137843	41.7454
rs10186145	2	227781150	G	A	0.508797	0.0445272	0.00729297	1.04e-09	30245	LMC (replication)	0.00123099	37.2746
rs13261573	8	25248615	A	G	0.249164	0.0560627	0.00832995	1.72e-11	30245	LMC (replication)	0.00149541	45.2934
rs11031006	11	30226528	A	G	0.143581	0.13515	0.0102396	1.15e-39	30245	LMC (replication)	0.00572688	174.196
rs4929958	11	2146053	C	T	0.723951	-0.0453302	0.00812928	2.48e-08	30245	LMC (replication)	0.001027	31.0916
rs11856909	15	67378033	G	A	0.595153	0.040376	0.00739517	4.8e-08	30245	LMC (replication)	0.00098462	29.8072
SNPs: single nucleotide polymorphisms; IVs: instrumental variables; Chr: chromosome; EAF: effect allele frequency; MR: mendelian randomization; SE: standard error of beta; BMD: bone mineral density; FA: forearm; FN: femoral neck; LS: lumbar spine; eBMD: estimated heel BMD; TB: total body;AAM:Age at menarche;LMP:Age at menopause (last menstrual period); LMC:Length of menstrual cycle;

## Sheet: Supplementary Table 3
Supplementary Table 3. Two-sample MR analyses between Menstruation and sites-specified of OP
Exposures	Outcomes	Method	N.snps	Beta	SE	P value	OR	OR_lci95	OR_uci95	FDR_P value
AAM (discovery)	eBMD	IVW	6	-0.0476829	0.0329535	0.147903	0.953436	0.893801	1.01705	0.264113
AAM (discovery)	eBMD	MR Egger	6	-0.194047	0.154901	0.278548	0.823619	0.607956	1.11579	0.336108
AAM (discovery)	eBMD	Simple mode	6	0.021255	0.034387	0.563566	1.02148	0.954905	1.0927	0.386873
AAM (discovery)	eBMD	Weighted mode	6	0.0203116	0.0632266	0.761015	1.02052	0.901575	1.15516	0.576766
AAM (discovery)	eBMD	WM	6	-0.0302491	0.025243	0.230794	0.970204	0.92337	1.01941	0.645305
AAM (discovery)	eBMD	MR Lasso	6	0.011835	0.0173847	0.496019	1.01191	0.978006	1.04698	0.815373
AAM (replication)	eBMD	IVW	60	-0.0387633	0.0300672	0.19732	0.961978	0.906926	1.02037	0.00139
AAM (replication)	eBMD	MR Egger	60	-0.186346	0.113529	0.106127	0.829987	0.664406	1.03683	0.00633545
AAM (replication)	eBMD	Simple mode	60	-0.0601814	0.0414471	0.151798	0.941594	0.868127	1.02128	0.216597
AAM (replication)	eBMD	Weighted mode	60	-0.0487094	0.0421771	0.252797	0.952458	0.876887	1.03454	0.264764
AAM (replication)	eBMD	WM	60	-0.0676891	0.0186056	0.000274651	0.934551	0.901085	0.96926	0.297117
AAM (replication)	eBMD	MR Lasso	45	-0.0556078	0.0130937	2.16726e-05	0.94591	0.921943	0.9705	0.359995
LMP (discovery)	eBMD	IVW	107	0.0547159	0.0174748	0.00174136	1.05624	1.02068	1.09304	0.00139
LMP (discovery)	eBMD	MR Egger	107	0.0710118	0.035099	0.0455952	1.07359	1.00222	1.15005	0.0145114
LMP (discovery)	eBMD	Simple mode	107	-0.00455307	0.0368427	0.901881	0.995457	0.926108	1.07	0.0145114
LMP (discovery)	eBMD	Weighted mode	107	0.0537779	0.0192579	0.00620641	1.05525	1.01616	1.09584	0.0443315
LMP (discovery)	eBMD	WM	107	0.0543455	0.0170982	0.00148072	1.05585	1.02105	1.09183	0.139577
LMP (discovery)	eBMD	MR Lasso	79	0.0457584	0.0106112	1.61594e-05	1.04682	1.02527	1.06882	0.929098
LMC (discovery)	eBMD	IVW	8	-0.089533	0.035796	0.0123773	0.914358	0.852405	0.980814	0.00634146
LMC (discovery)	eBMD	MR Egger	8	-0.181662	0.0780535	0.0588499	0.833883	0.715591	0.971731	0.0687626
LMC (discovery)	eBMD	Simple mode	8	-0.109038	0.0581742	0.103021	0.896697	0.800068	1.005	0.0687626
LMC (discovery)	eBMD	Weighted mode	8	-0.117462	0.0370031	0.0156123	0.889174	0.826969	0.956059	0.0712594
LMC (discovery)	eBMD	WM	8	-0.121152	0.0348453	0.000507317	0.885899	0.827415	0.948517	0.147125
LMC (discovery)	eBMD	MR Lasso	8	-0.089533	0.035796	0.0123773	0.914358	0.852405	0.980814	0.216597
LMC (replication)	eBMD	IVW	6	-0.118991	0.0378759	0.00168021	0.887815	0.824294	0.956232	0.00633545
LMC (replication)	eBMD	MR Egger	6	-0.10555	0.0965466	0.335705	0.899829	0.744694	1.08728	0.0145114
LMC (replication)	eBMD	Simple mode	6	-0.115835	0.046789	0.0561364	0.890622	0.812579	0.97616	0.0145114
LMC (replication)	eBMD	Weighted mode	6	-0.115835	0.0355507	0.0224875	0.890622	0.830677	0.954893	0.0911654
LMC (replication)	eBMD	WM	6	-0.11598	0.0313862	0.000219679	0.890493	0.837364	0.946994	0.146557
LMC (replication)	eBMD	MR Lasso	6	-0.118991	0.0378759	0.00168021	0.887815	0.824294	0.956232	0.449605
AAM (discovery)	FA-BMD	IVW	4	0.102827	0.0809769	0.204146	1.1083	0.945645	1.29893	0.303186
AAM (discovery)	FA-BMD	MR Egger	4	-0.171578	0.360038	0.680668	0.842335	0.415924	1.70591	0.750737
AAM (discovery)	FA-BMD	Simple mode	4	0.0327614	0.140194	0.830267	1.0333	0.785041	1.36008	0.864635
AAM (discovery)	FA-BMD	Weighted mode	4	0.0286469	0.115306	0.819828	1.02906	0.820901	1.29001	0.864635
AAM (discovery)	FA-BMD	WM	4	0.0214001	0.0963806	0.824285	1.02163	0.845772	1.23406	0.864861
AAM (discovery)	FA-BMD	MR Lasso	7	-0.00930162	0.0827639	0.910516	0.990742	0.842384	1.16523	0.929098
AAM (replication)	FA-BMD	IVW	60	0.0279319	0.049718	0.574248	1.02833	0.932846	1.13358	0.238114
AAM (replication)	FA-BMD	MR Egger	60	0.250568	0.18736	0.186325	1.28476	0.88989	1.85483	0.264727
AAM (replication)	FA-BMD	Simple mode	60	0.151914	0.164698	0.360089	1.16406	0.842911	1.60757	0.291133
AAM (replication)	FA-BMD	Weighted mode	60	0.182278	0.124978	0.150012	1.19995	0.939245	1.53301	0.475155
AAM (replication)	FA-BMD	WM	60	0.11498	0.0747136	0.123819	1.12185	0.969031	1.29877	0.652554
AAM (replication)	FA-BMD	MR Lasso	67	0.0183707	0.0474143	0.698422	1.01854	0.928151	1.11773	0.756917
LMP (discovery)	FA-BMD	IVW	95	0.104575	0.0550165	0.057329	1.11024	0.996748	1.23665	0.124543
LMP (discovery)	FA-BMD	MR Egger	95	0.100697	0.130842	0.443482	1.10594	0.85577	1.42925	0.146557
LMP (discovery)	FA-BMD	Simple mode	95	0.135728	0.207815	0.515274	1.14537	0.762168	1.72124	0.250857
LMP (discovery)	FA-BMD	Weighted mode	95	0.116418	0.131412	0.377933	1.12346	0.868359	1.45351	0.479795
LMP (discovery)	FA-BMD	WM	95	0.123019	0.0824024	0.135463	1.13091	0.962241	1.32913	0.532178
LMP (discovery)	FA-BMD	MR Lasso	99	0.10574	0.0506492	0.036825	1.11153	1.00649	1.22754	0.594547
LMC (discovery)	FA-BMD	IVW	8	-0.131634	0.164714	0.424195	0.876662	0.634782	1.21071	0.145648
LMC (discovery)	FA-BMD	MR Egger	8	-0.713975	0.314746	0.0638063	0.489694	0.264245	0.90749	0.15192
LMC (discovery)	FA-BMD	Simple mode	8	0.388306	0.405947	0.370659	1.47448	0.665411	3.2673	0.2711
LMC (discovery)	FA-BMD	Weighted mode	8	-0.44566	0.186887	0.0485495	0.640402	0.443988	0.923707	0.475204
LMC (discovery)	FA-BMD	WM	8	-0.24287	0.173631	0.161882	0.784374	0.558117	1.10235	0.517311
LMC (discovery)	FA-BMD	MR Lasso	8	-0.131634	0.164714	0.424195	0.876662	0.634782	1.21071	0.517311
LMC (replication)	FA-BMD	IVW	6	-0.146853	0.16187	0.364286	0.863421	0.628689	1.18579	0.124543
LMC (replication)	FA-BMD	MR Egger	6	-0.809465	0.264975	0.0378474	0.445096	0.264791	0.748178	0.146557
LMC (replication)	FA-BMD	Simple mode	6	0.283168	0.353582	0.459562	1.32733	0.663748	2.65432	0.293584
LMC (replication)	FA-BMD	Weighted mode	6	-0.412654	0.164821	0.0542478	0.661891	0.479168	0.914293	0.475155
LMC (replication)	FA-BMD	WM	6	-0.220564	0.168817	0.191373	0.802066	0.576116	1.11663	0.475155
LMC (replication)	FA-BMD	MR Lasso	6	-0.146853	0.16187	0.364286	0.863421	0.628689	1.18579	0.538549
AAM (discovery)	FN-BMD	IVW	4	-0.0600562	0.0529598	0.256797	0.941712	0.848863	1.04472	0.0715708
AAM (discovery)	FN-BMD	MR Egger	4	-0.369744	0.181127	0.17799	0.690911	0.484444	0.985372	0.189722
AAM (discovery)	FN-BMD	Simple mode	4	-0.0720985	0.083594	0.451854	0.930439	0.789826	1.09609	0.23427
AAM (discovery)	FN-BMD	Weighted mode	4	-0.109736	0.0509464	0.120258	0.89607	0.810916	0.990167	0.284027
AAM (discovery)	FN-BMD	WM	4	-0.0869003	0.0500005	0.0822129	0.916768	0.831186	1.01116	0.359995
AAM (discovery)	FN-BMD	MR Lasso	7	-0.0957393	0.0400713	0.0168842	0.908701	0.840062	0.982948	0.533686
AAM (replication)	FN-BMD	IVW	59	-0.0880656	0.0249563	0.000417463	0.915701	0.871988	0.961605	0.00633545
AAM (replication)	FN-BMD	MR Egger	59	-0.184678	0.0943757	0.0552707	0.831372	0.690973	1.0003	0.00633545
AAM (replication)	FN-BMD	Simple mode	59	-0.082765	0.0721877	0.256286	0.920567	0.799113	1.06048	0.0712594
AAM (replication)	FN-BMD	Weighted mode	59	-0.0892755	0.0589452	0.135317	0.914594	0.814804	1.0266	0.146557
AAM (replication)	FN-BMD	WM	59	-0.0893682	0.0366876	0.0148539	0.914509	0.851057	0.982691	0.250857
AAM (replication)	FN-BMD	MR Lasso	64	-0.0831057	0.0231644	0.00033368	0.920254	0.879407	0.962999	0.359995
LMP (discovery)	FN-BMD	IVW	92	0.0541952	0.0281077	0.0538399	1.05569	0.999104	1.11548	0.070797
LMP (discovery)	FN-BMD	MR Egger	92	-0.0598452	0.0738335	0.419766	0.94191	0.815007	1.08857	0.146557
LMP (discovery)	FN-BMD	Simple mode	92	0.105954	0.0994506	0.289515	1.11177	0.914874	1.35104	0.394793
LMP (discovery)	FN-BMD	Weighted mode	92	0.00530953	0.0547557	0.922965	1.00532	0.903019	1.11922	0.440652
LMP (discovery)	FN-BMD	WM	92	0.0401075	0.0408413	0.326082	1.04092	0.960846	1.12767	0.517311
LMP (discovery)	FN-BMD	MR Lasso	90	0.0620725	0.0250934	0.0133735	1.06404	1.01297	1.11768	0.935438
LMC (discovery)	FN-BMD	IVW	8	-0.153747	0.064521	0.017177	0.857489	0.755627	0.973083	0.0715708
LMC (discovery)	FN-BMD	MR Egger	8	-0.237002	0.154381	0.175643	0.78899	0.582988	1.06778	0.0715708
LMC (discovery)	FN-BMD	Simple mode	8	-0.0578982	0.144555	0.700711	0.943746	0.710898	1.25286	0.107777
LMC (discovery)	FN-BMD	Weighted mode	8	-0.161102	0.083875	0.0962251	0.851205	0.722168	1.0033	0.215429
LMC (discovery)	FN-BMD	WM	8	-0.156976	0.0721504	0.029579	0.854724	0.742011	0.984559	0.283295
LMC (discovery)	FN-BMD	MR Lasso	8	-0.153747	0.064521	0.017177	0.857489	0.755627	0.973083	0.756917
LMC (replication)	FN-BMD	IVW	6	-0.134476	0.0833962	0.106855	0.874174	0.742352	1.0294	0.107777
LMC (replication)	FN-BMD	MR Egger	6	-0.265708	0.199732	0.254191	0.766663	0.518309	1.13402	0.215502
LMC (replication)	FN-BMD	Simple mode	6	-0.230333	0.138953	0.15829	0.794269	0.604907	1.04291	0.216597
LMC (replication)	FN-BMD	Weighted mode	6	-0.16692	0.0820917	0.0976943	0.846267	0.720493	0.993997	0.216597
LMC (replication)	FN-BMD	WM	6	-0.147601	0.0681813	0.030401	0.862775	0.75485	0.986132	0.2711
LMC (replication)	FN-BMD	MR Lasso	6	-0.134476	0.0833962	0.106855	0.874174	0.742352	1.0294	0.359995
AAM (discovery)	LS-BMD	IVW	4	-0.0595082	0.0455915	0.191808	0.942228	0.861683	1.0303	0.0712594
AAM (discovery)	LS-BMD	MR Egger	4	-0.214905	0.202985	0.400703	0.806618	0.541855	1.20075	0.2305
AAM (discovery)	LS-BMD	Simple mode	4	-0.083464	0.0813975	0.380637	0.919924	0.784269	1.07904	0.293584
AAM (discovery)	LS-BMD	Weighted mode	4	-0.101918	0.0618745	0.198078	0.903103	0.799961	1.01954	0.297117
AAM (discovery)	LS-BMD	WM	4	-0.0872253	0.055614	0.116787	0.916471	0.821824	1.02202	0.479795
AAM (discovery)	LS-BMD	MR Lasso	7	-0.111729	0.0460306	0.0152124	0.894286	0.817136	0.97872	0.500878
AAM (replication)	LS-BMD	IVW	59	-0.0757734	0.0313587	0.0156771	0.927026	0.871764	0.985791	0.00633545
AAM (replication)	LS-BMD	MR Egger	59	-0.0926246	0.119486	0.441431	0.911536	0.721215	1.15208	0.0712594
AAM (replication)	LS-BMD	Simple mode	59	-0.144815	0.097131	0.141399	0.865182	0.715201	1.04662	0.216597
AAM (replication)	LS-BMD	Weighted mode	59	-0.018332	0.0710396	0.797279	0.981835	0.854217	1.12852	0.258656
AAM (replication)	LS-BMD	WM	59	-0.0679943	0.0421616	0.106808	0.934266	0.860165	1.01475	0.532178
AAM (replication)	LS-BMD	MR Lasso	64	-0.095604	0.0270061	0.000399987	0.908824	0.861969	0.958226	0.848169
LMP (discovery)	LS-BMD	IVW	92	0.103102	0.0366533	0.00490961	1.1086	1.03176	1.19118	0.0387601
LMP (discovery)	LS-BMD	MR Egger	92	-0.047099	0.0963389	0.62611	0.953993	0.789841	1.15226	0.0448628
LMP (discovery)	LS-BMD	Simple mode	92	0.0028798	0.102492	0.977646	1.00288	0.820366	1.22601	0.313392
LMP (discovery)	LS-BMD	Weighted mode	92	0.0028798	0.0737743	0.968948	1.00288	0.867866	1.15891	0.706139
LMP (discovery)	LS-BMD	WM	92	0.0579044	0.046507	0.213106	1.05961	0.967297	1.16074	0.975451
LMP (discovery)	LS-BMD	MR Lasso	83	0.0818486	0.0302846	0.00687896	1.08529	1.02275	1.15166	0.977646
LMC (discovery)	LS-BMD	IVW	8	-0.140183	0.0649473	0.030896	0.869199	0.765306	0.987197	0.0445259
LMC (discovery)	LS-BMD	MR Egger	8	-0.254446	0.151159	0.143306	0.775346	0.576536	1.04271	0.107777
LMC (discovery)	LS-BMD	Simple mode	8	0.0600279	0.150245	0.701409	1.06187	0.791004	1.42548	0.107777
LMC (discovery)	LS-BMD	Weighted mode	8	-0.231525	0.099477	0.0528141	0.793323	0.65279	0.96411	0.146557
LMC (discovery)	LS-BMD	WM	8	-0.226251	0.0831842	0.00653047	0.797518	0.677536	0.938746	0.258987
LMC (discovery)	LS-BMD	MR Lasso	8	-0.140183	0.0649473	0.030896	0.869199	0.765306	0.987196	0.756917
LMC (replication)	LS-BMD	IVW	6	-0.0952052	0.068483	0.164467	0.909186	0.794985	1.03979	0.0470628
LMC (replication)	LS-BMD	MR Egger	6	-0.366818	0.14416	0.0636742	0.692936	0.522374	0.919188	0.14895
LMC (replication)	LS-BMD	Simple mode	6	0.0822837	0.165978	0.64109	1.08576	0.784245	1.50321	0.15192
LMC (replication)	LS-BMD	Weighted mode	6	-0.218001	0.0903113	0.0605729	0.804125	0.673673	0.959838	0.2711
LMC (replication)	LS-BMD	WM	6	-0.212759	0.080023	0.00784381	0.808351	0.691008	0.945621	0.2711
LMC (replication)	LS-BMD	MR Lasso	6	-0.0952052	0.068483	0.164467	0.909186	0.794985	1.03979	0.717638
AAM (discovery)	TB-BMD	IVW	6	-0.0550684	0.0290081	0.0576457	0.94642	0.894112	1.00179	0.124543
AAM (discovery)	TB-BMD	MR Egger	6	-0.280998	0.117452	0.0749682	0.75503	0.599773	0.950476	0.146557
AAM (discovery)	TB-BMD	Simple mode	6	-0.0481261	0.0589354	0.451299	0.953014	0.849048	1.06971	0.175707
AAM (discovery)	TB-BMD	Weighted mode	6	-0.0462777	0.0470621	0.370602	0.954777	0.870646	1.04704	0.216597
AAM (discovery)	TB-BMD	WM	6	-0.0548899	0.0339145	0.105559	0.946589	0.885713	1.01165	0.475204
AAM (discovery)	TB-BMD	MR Lasso	9	-0.0563918	0.0273224	0.0390234	0.945169	0.895885	0.997164	0.533686
AAM (replication)	TB-BMD	IVW	60	-0.0582593	0.0304333	0.0555779	0.943405	0.888777	1.00139	0.0421776
AAM (replication)	TB-BMD	MR Egger	60	-0.124079	0.115553	0.287366	0.88331	0.704291	1.10783	0.124543
AAM (replication)	TB-BMD	Simple mode	60	-0.0934456	0.0614328	0.133576	0.910788	0.807466	1.02733	0.126363
AAM (replication)	TB-BMD	Weighted mode	60	-0.0853931	0.0407526	0.0404363	0.918151	0.847666	0.994497	0.146557
AAM (replication)	TB-BMD	WM	60	-0.0610115	0.0295315	0.0388304	0.940812	0.887903	0.996875	0.250857
AAM (replication)	TB-BMD	MR Lasso	56	-0.0530065	0.0191432	0.00562368	0.948374	0.91345	0.984633	0.394793
LMP (discovery)	TB-BMD	IVW	108	0.0331314	0.0238101	0.164079	1.03369	0.986555	1.08307	0.107777
LMP (discovery)	TB-BMD	MR Egger	108	-0.00563039	0.0490955	0.908914	0.994385	0.903158	1.09483	0.2711
LMP (discovery)	TB-BMD	Simple mode	108	0.0238192	0.052653	0.65191	1.02411	0.923688	1.13544	0.283295
LMP (discovery)	TB-BMD	Weighted mode	108	0.0389041	0.0290326	0.183079	1.03967	0.982161	1.10055	0.289072
LMP (discovery)	TB-BMD	WM	108	0.0403278	0.0297057	0.174598	1.04115	0.982264	1.10357	0.724345
LMP (discovery)	TB-BMD	MR Lasso	99	0.0376222	0.0170524	0.027365	1.03834	1.00421	1.07363	0.929098
LMC (discovery)	TB-BMD	IVW	8	-0.206879	0.0591019	0.0004646	0.813118	0.724177	0.912982	0.00139
LMC (discovery)	TB-BMD	MR Egger	8	-0.362968	0.12767	0.0294496	0.695608	0.541615	0.893386	0.00633545
LMC (discovery)	TB-BMD	Simple mode	8	-0.158703	0.0866642	0.109746	0.85325	0.719956	1.01122	0.00633545
LMC (discovery)	TB-BMD	Weighted mode	8	-0.237295	0.0634412	0.00725902	0.788759	0.696533	0.893195	0.0453689
LMC (discovery)	TB-BMD	WM	8	-0.230169	0.0549254	2.78e-05	0.794399	0.713322	0.884692	0.107777
LMC (discovery)	TB-BMD	MR Lasso	8	-0.206879	0.0591019	0.0004646	0.813118	0.724177	0.912982	0.219491
LMC (replication)	TB-BMD	IVW	6	-0.211359	0.0632626	0.000834849	0.809484	0.715085	0.916343	0.00153
LMC (replication)	TB-BMD	MR Egger	6	-0.323996	0.148683	0.0948388	0.723253	0.540417	0.967947	0.00894481
LMC (replication)	TB-BMD	Simple mode	6	-0.208943	0.0834824	0.0543008	0.811441	0.688962	0.955694	0.00894481
LMC (replication)	TB-BMD	Weighted mode	6	-0.231714	0.0622597	0.0136874	0.793173	0.702055	0.896116	0.070797
LMC (replication)	TB-BMD	WM	6	-0.226278	0.0551516	4.08e-05	0.797497	0.715785	0.888536	0.146557
LMC (replication)	TB-BMD	MR Lasso	6	-0.211359	0.0632626	0.000834849	0.809484	0.715085	0.916343	0.215429
OP:osteoporosis; SNPs: single nucleotide polymorphisms; WM:Weighted median; IVW: inverse-variance weighted; SE: standard error;BMD: bone mineral density; FA: forearm; FN: femoral neck; LS: lumbar spine; eBMD: estimated heel BMD; TB: total body;AAM:Age at menarche;LMP:Age at menopause (last menstrual period); LMC:Length of menstrual cycle;

## Sheet: Supplementary Table 4
Supplementary Table 4. Heterogeneity and pleiotropy tests of instrument effects of Menstruation and sites-specifieds of OP
Exposures	Outcomes	Method	Q	Q_df	Q_P value	Intercept
						Intercept	SE	P value
AAM (discovery)	eBMD	MR Egger	10.365	4	0.000533273	0.0157877	0.0163211	0.388161
AAM (discovery)	eBMD	IVW	11.7498	5	0.000173949	0.0157877	0.0163211	0.388161
AAM (replication)	eBMD	MR Egger	113.052	90	5.95e-63	0.00707562	0.0052513	0.183091
AAM (replication)	eBMD	IVW	116.546	91	3.25e-65	0.00707562	0.0052513	0.183091
LMP (discovery)	eBMD	MR Egger	9.13143	6	7.64e-32	-0.000806523	0.00150485	0.593127
LMP (discovery)	eBMD	IVW	9.67938	7	1e-31	-0.000806523	0.00150485	0.593127
LMC (discovery)	eBMD	MR Egger	61.367	57	0.0737279	0.00539118	0.00410908	0.237473
LMC (discovery)	eBMD	IVW	62.5798	58	0.0384108	0.00539118	0.00410908	0.237473
LMC (replication)	eBMD	MR Egger	2.15884	2	0.0190422	-0.000917301	0.00592549	0.884472
LMC (replication)	eBMD	IVW	5.4822	3	0.0368537	-0.000917301	0.00592549	0.884472
AAM (discovery)	FA-BMD	MR Egger	2.21745	4	0.640803	0.0297087	0.0379812	0.516003
AAM (discovery)	FA-BMD	IVW	9.91956	5	0.681833	0.0297087	0.0379812	0.516003
AAM (replication)	FA-BMD	MR Egger	116.48	93	0.623226	-0.0107164	0.0086951	0.222748
AAM (replication)	FA-BMD	IVW	116.481	94	0.603072	-0.0107164	0.0086951	0.222748
LMP (discovery)	FA-BMD	MR Egger	8.3722	6	0.0502031	0.000167824	0.00513186	0.973982
LMP (discovery)	FA-BMD	IVW	14.2525	7	0.0579389	0.000167824	0.00513186	0.973982
LMC (discovery)	FA-BMD	MR Egger	54.0413	58	0.212083	0.0339529	0.0165394	0.0859032
LMC (discovery)	FA-BMD	IVW	55.5602	59	0.0468682	0.0339529	0.0165394	0.0859032
LMC (replication)	FA-BMD	MR Egger	0.890066	2	0.695836	0.0446941	0.0161044	0.0500603
LMC (replication)	FA-BMD	IVW	1.5019	3	0.0775468	0.0446941	0.0161044	0.0500603
AAM (discovery)	FN-BMD	MR Egger	11.7827	4	0.339793	0.0335131	0.0190995	0.221405
AAM (discovery)	FN-BMD	IVW	11.8533	5	0.139707	0.0335131	0.0190995	0.221405
AAM (replication)	FN-BMD	MR Egger	373.967	105	0.322362	0.00465916	0.00438963	0.292984
AAM (replication)	FN-BMD	IVW	374.99	106	0.31701	0.00465916	0.00438963	0.292984
LMP (discovery)	FN-BMD	MR Egger	11.5141	6	0.0506164	0.00472396	0.00283275	0.0988664
LMP (discovery)	FN-BMD	IVW	14.8175	7	0.0367991	0.00472396	0.00283275	0.0988664
LMC (discovery)	FN-BMD	MR Egger	454.957	58	0.16632	0.00493811	0.00822967	0.570433
LMC (discovery)	FN-BMD	IVW	469.198	59	0.207482	0.00493811	0.00822967	0.570433
LMC (replication)	FN-BMD	MR Egger	19.8556	4	0.0347088	0.00897409	0.0122755	0.505264
LMC (replication)	FN-BMD	IVW	24.5003	5	0.0383812	0.00897409	0.0122755	0.505264
AAM (discovery)	LS-BMD	MR Egger	1.45579	4	0.52096	0.0168288	0.0214208	0.514378
AAM (discovery)	LS-BMD	IVW	5.85338	5	0.588885	0.0168288	0.0214208	0.514378
AAM (replication)	LS-BMD	MR Egger	141.483	90	0.0786556	0.000813933	0.00556548	0.884243
AAM (replication)	LS-BMD	IVW	145.936	91	0.0923684	0.000813933	0.00556548	0.884243
LMP (discovery)	LS-BMD	MR Egger	6.50573	6	0.000435142	0.00621749	0.00369415	0.0958282
LMP (discovery)	LS-BMD	IVW	7.27313	7	0.000228242	0.00621749	0.00369415	0.0958282
LMC (discovery)	LS-BMD	MR Egger	72.6914	57	0.36898	0.00676703	0.00804376	0.432437
LMC (discovery)	LS-BMD	IVW	72.7187	58	0.401006	0.00676703	0.00804376	0.432437
LMC (replication)	LS-BMD	MR Egger	1.30416	2	0.834443	0.018602	0.00887058	0.104
LMC (replication)	LS-BMD	IVW	1.92138	3	0.320748	0.018602	0.00887058	0.104
AAM (discovery)	TB-BMD	MR Egger	9.83566	4	0.590667	0.024393	0.0123883	0.120302
AAM (discovery)	TB-BMD	IVW	11.5826	5	0.245233	0.024393	0.0123883	0.120302
AAM (replication)	TB-BMD	MR Egger	225.49	106	2.84e-12	0.00316653	0.00536065	0.557017
AAM (replication)	TB-BMD	IVW	227.225	107	3.49e-12	0.00316653	0.00536065	0.557017
LMP (discovery)	TB-BMD	MR Egger	10.7595	6	1.26e-10	0.00187129	0.00207223	0.368555
LMP (discovery)	TB-BMD	IVW	14.0734	7	1.16e-10	0.00187129	0.00207223	0.368555
LMC (discovery)	TB-BMD	MR Egger	165.488	58	0.0961005	0.00921228	0.00677666	0.222885
LMC (discovery)	TB-BMD	IVW	166.484	59	0.0498911	0.00921228	0.00677666	0.222885
LMC (replication)	TB-BMD	MR Egger	2.80676	4	0.0432889	0.00771752	0.00915622	0.446751
LMC (replication)	TB-BMD	IVW	6.68387	5	0.0409778	0.00771752	0.00915622	0.446751
OP:osteoporosis; SNPs: single nucleotide polymorphisms; SE: standard error;BMD: bone mineral density; FA: forearm; FN: femoral neck; LS: lumbar spine; eBMD: estimated heel BMD; TB: total body;AAM:Age at menarche;LMP:Age at menopause (last menstrual period); LMC:Length of menstrual cycle;

## Sheet: Supplementary Table 5
Supplementary Table 5. Two-sample MR analyses of Menstruation and different age groups of OP
Exposures	Outcomes	Method	N.snps	SE	P value	Beta	Beta_lci95	Beta_uci95	FDR_P value
AAM (discovery)	TB-BMD(age 0-15)	IVW	6	0.0705446	0.0173775	-0.167799	-0.306066	-0.0295315	0.124125
AAM (discovery)	TB-BMD(age 0-15)	MR Egger	6	0.320619	0.17393	-0.529583	-1.158	0.0988307	0.35256
AAM (discovery)	TB-BMD(age 0-15)	MR Lasso	9	0.0418415	0.768164	-0.0123339	-0.0943433	0.0696755	0.875898
AAM (discovery)	TB-BMD(age 0-15)	Simple mode	6	0.130107	0.107775	-0.25455	-0.50956	0.000460217	0.283618
AAM (discovery)	TB-BMD(age 0-15)	Weighted mode	6	0.0942681	0.0380997	-0.263728	-0.448494	-0.0789625	0.178592
AAM (discovery)	TB-BMD(age 0-15)	WM	6	0.0748918	0.000958521	-0.247325	-0.394113	-0.100537	0.0130707
AAM (replication)	TB-BMD(age 0-15)	IVW	60	0.0417224	0.00829834	-0.110134	-0.19191	-0.028358	0.0777969
AAM (replication)	TB-BMD(age 0-15)	MR Egger	60	0.159043	0.491522	-0.110103	-0.421827	0.201621	0.665472
AAM (replication)	TB-BMD(age 0-15)	MR Lasso	64	0.0329382	0.133787	-0.0493854	-0.113944	0.0151736	0.323679
AAM (replication)	TB-BMD(age 0-15)	Simple mode	60	0.142168	0.390763	-0.122918	-0.401568	0.155732	0.572465
AAM (replication)	TB-BMD(age 0-15)	Weighted mode	60	0.120458	0.231498	-0.14563	-0.381728	0.0904679	0.428745
AAM (replication)	TB-BMD(age 0-15)	WM	60	0.0625817	0.0257812	-0.139525	-0.262186	-0.0168653	0.138113
LMP (discovery)	TB-BMD(age 0-15)	IVW	108	0.0372314	0.553853	-0.0220409	-0.0950145	0.0509328	0.698134
LMP (discovery)	TB-BMD(age 0-15)	MR Egger	108	0.077734	0.133085	-0.117664	-0.270023	0.0346947	0.323679
LMP (discovery)	TB-BMD(age 0-15)	MR Lasso	108	0.0317507	1.78e-06	0.151657	0.0894253	0.213888	8.9e-05
LMP (discovery)	TB-BMD(age 0-15)	Simple mode	108	0.111289	0.154492	-0.159587	-0.377712	0.0585391	0.34079
LMP (discovery)	TB-BMD(age 0-15)	Weighted mode	108	0.0705878	0.103603	-0.115879	-0.254231	0.0224731	0.283618
LMP (discovery)	TB-BMD(age 0-15)	WM	108	0.0606557	0.0728227	-0.108813	-0.227698	0.0100725	0.254033
LMC (discovery)	TB-BMD(age 0-15)	IVW	8	0.114523	0.384867	-0.0995165	-0.323982	0.124949	0.571584
LMC (discovery)	TB-BMD(age 0-15)	MR Egger	8	0.281521	0.504544	-0.199785	-0.751567	0.351996	0.669748
LMC (discovery)	TB-BMD(age 0-15)	MR Lasso	8	0.0811313	4.01e-06	-0.374086	-0.533103	-0.215068	0.0001203
LMC (discovery)	TB-BMD(age 0-15)	Simple mode	8	0.19014	0.269831	-0.227824	-0.600499	0.14485	0.456031
LMC (discovery)	TB-BMD(age 0-15)	Weighted mode	8	0.143635	0.377295	-0.135383	-0.416908	0.146141	0.571584
LMC (discovery)	TB-BMD(age 0-15)	WM	8	0.122008	0.290499	-0.128966	-0.368102	0.11017	0.479415
LMC (replication)	TB-BMD(age 0-15)	IVW	6	0.157264	0.629888	-0.0757833	-0.384021	0.232455	0.761961
LMC (replication)	TB-BMD(age 0-15)	MR Egger	6	0.398304	0.650361	-0.194821	-0.975496	0.585855	0.780433
LMC (replication)	TB-BMD(age 0-15)	MR Lasso	6	0.077614	1.12e-06	-0.377893	-0.530017	-0.22577	8.4e-05
LMC (replication)	TB-BMD(age 0-15)	Simple mode	6	0.156931	0.270578	-0.194324	-0.501908	0.11326	0.456031
LMC (replication)	TB-BMD(age 0-15)	Weighted mode	6	0.128823	0.462029	-0.102569	-0.355062	0.149925	0.647704
LMC (replication)	TB-BMD(age 0-15)	WM	6	0.114811	0.254487	-0.130829	-0.355857	0.0942	0.449547
AAM (discovery)	TB-BMD(age 15-30)	IVW	6	0.132943	0.912431	-0.0146201	-0.275188	0.245948	0.967653
AAM (discovery)	TB-BMD(age 15-30)	MR Egger	6	0.684931	0.833355	-0.153781	-1.49624	1.18868	0.905821
AAM (discovery)	TB-BMD(age 15-30)	MR Lasso	6	0.0524994	0.00261235	0.158024	0.0551251	0.260923	0.0278137
AAM (discovery)	TB-BMD(age 15-30)	Simple mode	6	0.219159	0.393092	-0.204734	-0.634285	0.224816	0.572465
AAM (discovery)	TB-BMD(age 15-30)	Weighted mode	6	0.160495	0.220693	-0.224529	-0.5391	0.0900424	0.419038
AAM (discovery)	TB-BMD(age 15-30)	WM	6	0.140229	0.143176	-0.205305	-0.480154	0.0695448	0.329365
AAM (replication)	TB-BMD(age 15-30)	IVW	60	0.0724259	0.432024	-0.0569074	-0.198862	0.0850474	0.617177
AAM (replication)	TB-BMD(age 15-30)	MR Egger	60	0.27407	0.208654	-0.348458	-0.885635	0.188719	0.401258
AAM (replication)	TB-BMD(age 15-30)	MR Lasso	57	0.0327363	0.0212897	-0.0753853	-0.139548	-0.0112222	0.128258
AAM (replication)	TB-BMD(age 15-30)	Simple mode	60	0.258055	0.776629	-0.0735501	-0.579338	0.432238	0.875898
AAM (replication)	TB-BMD(age 15-30)	Weighted mode	60	0.202534	0.470745	-0.147028	-0.543994	0.249939	0.653813
AAM (replication)	TB-BMD(age 15-30)	WM	60	0.106467	0.290845	-0.112458	-0.321134	0.0962178	0.479415
LMP (discovery)	TB-BMD(age 15-30)	IVW	107	0.0715592	0.00150105	-0.227163	-0.367419	-0.0869073	0.0179755
LMP (discovery)	TB-BMD(age 15-30)	MR Egger	107	0.150488	0.0686686	-0.276822	-0.571779	0.0181355	0.245245
LMP (discovery)	TB-BMD(age 15-30)	MR Lasso	108	0.0282596	0.0801002	0.0494573	-0.00593155	0.104846	0.259032
LMP (discovery)	TB-BMD(age 15-30)	Simple mode	107	0.19677	0.0341238	-0.422344	-0.808014	-0.0366738	0.174795
LMP (discovery)	TB-BMD(age 15-30)	Weighted mode	107	0.126096	0.0474061	-0.252946	-0.500095	-0.00579752	0.208734
LMP (discovery)	TB-BMD(age 15-30)	WM	107	0.104254	0.00278137	-0.311814	-0.516151	-0.107477	0.0278137
LMC (discovery)	TB-BMD(age 15-30)	IVW	8	0.245364	0.519618	-0.157998	-0.638912	0.322915	0.677762
LMC (discovery)	TB-BMD(age 15-30)	MR Egger	8	0.553438	0.262576	-0.684167	-1.76891	0.400572	0.452718
LMC (discovery)	TB-BMD(age 15-30)	MR Lasso	8	0.0710903	0.0595046	-0.133966	-0.273303	0.00537112	0.231175
LMC (discovery)	TB-BMD(age 15-30)	Simple mode	8	0.343421	0.54118	-0.220554	-0.893659	0.452551	0.687941
LMC (discovery)	TB-BMD(age 15-30)	Weighted mode	8	0.19779	0.106263	-0.366549	-0.754217	0.0211193	0.283618
LMC (discovery)	TB-BMD(age 15-30)	WM	8	0.2152	0.0623696	-0.40106	-0.822853	0.0207326	0.233886
LMC (replication)	TB-BMD(age 15-30)	IVW	6	0.166398	0.165468	-0.23078	-0.55692	0.0953607	0.349364
LMC (replication)	TB-BMD(age 15-30)	MR Egger	6	0.377399	0.201093	-0.576888	-1.31659	0.162814	0.39174
LMC (replication)	TB-BMD(age 15-30)	MR Lasso	6	0.0706428	0.104976	-0.114526	-0.252985	0.0239343	0.283618
LMC (replication)	TB-BMD(age 15-30)	Simple mode	6	0.308711	0.300037	-0.356767	-0.961841	0.248306	0.483931
LMC (replication)	TB-BMD(age 15-30)	Weighted mode	6	0.214847	0.145086	-0.370655	-0.791756	0.0504456	0.329365
LMC (replication)	TB-BMD(age 15-30)	WM	6	0.198026	0.0601054	-0.372293	-0.760424	0.0158382	0.231175
AAM (discovery)	TB-BMD(age 30-45)	IVW	6	0.0725242	0.0920023	-0.122198	-0.264345	0.0199493	0.276007
AAM (discovery)	TB-BMD(age 30-45)	MR Egger	6	0.374198	0.992355	-0.00381423	-0.737243	0.729615	0.997608
AAM (discovery)	TB-BMD(age 30-45)	MR Lasso	9	0.0580145	0.0530093	-0.112249	-0.225958	0.00145933	0.220872
AAM (discovery)	TB-BMD(age 30-45)	Simple mode	6	0.123367	0.251868	-0.159769	-0.401569	0.0820307	0.449547
AAM (discovery)	TB-BMD(age 30-45)	Weighted mode	6	0.10409	0.19674	-0.154957	-0.358973	0.0490583	0.388302
AAM (discovery)	TB-BMD(age 30-45)	WM	6	0.0845477	0.0686665	-0.153928	-0.319642	0.0117853	0.245245
AAM (replication)	TB-BMD(age 30-45)	IVW	60	0.0584984	0.0872632	-0.100033	-0.21469	0.0146237	0.270475
AAM (replication)	TB-BMD(age 30-45)	MR Egger	60	0.220311	0.0811634	-0.391028	-0.822837	0.0407815	0.259032
AAM (replication)	TB-BMD(age 30-45)	MR Lasso	66	0.0454839	0.000483378	-0.15873	-0.247878	-0.0695814	0.00725067
AAM (replication)	TB-BMD(age 30-45)	Simple mode	60	0.174883	0.524537	-0.111956	-0.454726	0.230815	0.678281
AAM (replication)	TB-BMD(age 30-45)	Weighted mode	60	0.1384	0.421808	-0.111956	-0.38322	0.159309	0.608377
AAM (replication)	TB-BMD(age 30-45)	WM	60	0.0708922	0.129684	-0.107426	-0.246375	0.0315223	0.323679
LMP (discovery)	TB-BMD(age 30-45)	IVW	108	0.0455751	0.929072	0.00405677	-0.0852705	0.093384	0.967783
LMP (discovery)	TB-BMD(age 30-45)	MR Egger	108	0.0937639	0.692466	-0.037186	-0.220963	0.146591	0.811484
LMP (discovery)	TB-BMD(age 30-45)	MR Lasso	110	0.0423806	0.686692	0.0170942	-0.0659718	0.10016	0.811053
LMP (discovery)	TB-BMD(age 30-45)	Simple mode	108	0.158246	0.776536	0.0450294	-0.265133	0.355191	0.875898
LMP (discovery)	TB-BMD(age 30-45)	Weighted mode	108	0.0888619	0.865934	0.0150382	-0.159131	0.189208	0.934461
LMP (discovery)	TB-BMD(age 30-45)	WM	108	0.071543	0.77564	0.0203901	-0.119834	0.160614	0.875898
LMC (discovery)	TB-BMD(age 30-45)	IVW	8	0.177961	0.0802768	-0.311269	-0.660072	0.0375352	0.259032
LMC (discovery)	TB-BMD(age 30-45)	MR Egger	8	0.436133	0.381979	-0.411371	-1.26619	0.44345	0.571584
LMC (discovery)	TB-BMD(age 30-45)	MR Lasso	8	0.177961	0.0802768	-0.311269	-0.660072	0.0375352	0.259032
LMC (discovery)	TB-BMD(age 30-45)	Simple mode	8	0.260179	0.562204	-0.158265	-0.668216	0.351687	0.702755
LMC (discovery)	TB-BMD(age 30-45)	Weighted mode	8	0.160205	0.0976618	-0.306098	-0.620099	0.00790343	0.283618
LMC (discovery)	TB-BMD(age 30-45)	WM	8	0.144945	0.0357568	-0.304337	-0.588429	-0.0202461	0.174795
LMC (replication)	TB-BMD(age 30-45)	IVW	6	0.12005	0.0167263	-0.28724	-0.522537	-0.051942	0.124125
LMC (replication)	TB-BMD(age 30-45)	MR Egger	6	0.29664	0.231522	-0.418075	-0.999491	0.16334	0.428745
LMC (replication)	TB-BMD(age 30-45)	MR Lasso	6	0.12005	0.0167263	-0.28724	-0.522537	-0.051942	0.124125
LMC (replication)	TB-BMD(age 30-45)	Simple mode	6	0.227594	0.987127	-0.00385936	-0.449944	0.442225	0.997608
LMC (replication)	TB-BMD(age 30-45)	Weighted mode	6	0.151977	0.13872	-0.267482	-0.565356	0.0303924	0.325125
LMC (replication)	TB-BMD(age 30-45)	WM	6	0.131393	0.0438472	-0.26483	-0.522361	-0.00729878	0.199305
AAM (discovery)	TB-BMD(age 45-60)	IVW	6	0.0470452	0.608738	-0.0240813	-0.11629	0.0681273	0.748448
AAM (discovery)	TB-BMD(age 45-60)	MR Egger	6	0.219745	0.75587	0.073171	-0.35753	0.503872	0.875898
AAM (discovery)	TB-BMD(age 45-60)	MR Lasso	9	0.0661197	0.0250525	-0.148147	-0.277742	-0.0185527	0.138113
AAM (discovery)	TB-BMD(age 45-60)	Simple mode	6	0.0795005	0.887486	0.011834	-0.143987	0.167655	0.950878
AAM (discovery)	TB-BMD(age 45-60)	Weighted mode	6	0.0712175	0.825767	0.0165193	-0.123067	0.156106	0.904125
AAM (discovery)	TB-BMD(age 45-60)	WM	6	0.0573755	0.928982	0.00511363	-0.107342	0.11757	0.967783
AAM (replication)	TB-BMD(age 45-60)	IVW	60	0.0440257	0.496886	-0.0299109	-0.116201	0.0563794	0.665472
AAM (replication)	TB-BMD(age 45-60)	MR Egger	60	0.168423	0.916045	-0.0178321	-0.34794	0.312276	0.967653
AAM (replication)	TB-BMD(age 45-60)	MR Lasso	68	0.0390973	0.0190439	-0.0916702	-0.168301	-0.0150396	0.128258
AAM (replication)	TB-BMD(age 45-60)	Simple mode	60	0.11055	0.623372	-0.054575	-0.271252	0.162102	0.76021
AAM (replication)	TB-BMD(age 45-60)	Weighted mode	60	0.0823073	0.987021	-0.00134464	-0.162667	0.159978	0.997608
AAM (replication)	TB-BMD(age 45-60)	WM	60	0.0506116	0.962667	-0.002369	-0.101568	0.0968297	0.995862
LMP (discovery)	TB-BMD(age 45-60)	IVW	108	0.0388293	0.00155788	0.122843	0.0467381	0.198949	0.0179755
LMP (discovery)	TB-BMD(age 45-60)	MR Egger	108	0.080041	0.124619	0.123898	-0.0329822	0.280779	0.316827
LMP (discovery)	TB-BMD(age 45-60)	MR Lasso	114	0.0366276	0.808554	-0.00887459	-0.0806646	0.0629155	0.898393
LMP (discovery)	TB-BMD(age 45-60)	Simple mode	108	0.110959	0.786731	-0.0300962	-0.247575	0.187383	0.880669
LMP (discovery)	TB-BMD(age 45-60)	Weighted mode	108	0.0614837	0.0134584	0.154515	0.0340066	0.275023	0.112154
LMP (discovery)	TB-BMD(age 45-60)	WM	108	0.0519869	0.000434788	0.182891	0.0809964	0.284785	0.00725067
LMC (discovery)	TB-BMD(age 45-60)	IVW	8	0.0811313	4.01e-06	-0.374086	-0.533103	-0.215068	0.0001203
LMC (discovery)	TB-BMD(age 45-60)	MR Egger	8	0.193246	0.0487045	-0.476593	-0.855355	-0.0978313	0.208734
LMC (discovery)	TB-BMD(age 45-60)	MR Lasso	8	0.114523	0.384867	-0.0995165	-0.323982	0.124949	0.571584
LMC (discovery)	TB-BMD(age 45-60)	Simple mode	8	0.148498	0.0361244	-0.384102	-0.675158	-0.0930457	0.174795
LMC (discovery)	TB-BMD(age 45-60)	Weighted mode	8	0.116157	0.0108205	-0.399711	-0.627377	-0.172044	0.0954749
LMC (discovery)	TB-BMD(age 45-60)	WM	8	0.102979	0.000187272	-0.384687	-0.586525	-0.182848	0.00401297
LMC (replication)	TB-BMD(age 45-60)	IVW	6	0.077614	1.12e-06	-0.377893	-0.530017	-0.22577	8.4e-05
LMC (replication)	TB-BMD(age 45-60)	MR Egger	6	0.185058	0.101675	-0.391783	-0.754497	-0.02907	0.283618
LMC (replication)	TB-BMD(age 45-60)	MR Lasso	5	0.0991763	0.0883553	-0.16901	-0.363396	0.0253755	0.270475
LMC (replication)	TB-BMD(age 45-60)	Simple mode	6	0.158029	0.0227207	-0.513438	-0.823174	-0.203701	0.131081
LMC (replication)	TB-BMD(age 45-60)	Weighted mode	6	0.115374	0.0201756	-0.3873	-0.613432	-0.161168	0.128258
LMC (replication)	TB-BMD(age 45-60)	WM	6	0.0959382	6.75e-05	-0.382291	-0.57033	-0.194252	0.0016875
AAM (discovery)	TB-BMD(age over 60)	IVW	6	0.075419	0.981825	0.00171809	-0.146103	0.149539	0.997608
AAM (discovery)	TB-BMD(age over 60)	MR Egger	6	0.198933	0.0213764	-0.730241	-1.12015	-0.340332	0.128258
AAM (discovery)	TB-BMD(age over 60)	MR Lasso	9	0.121448	0.439797	-0.0938229	-0.331861	0.144215	0.622354
AAM (discovery)	TB-BMD(age over 60)	Simple mode	6	0.105445	0.191427	0.159223	-0.0474494	0.365895	0.382853
AAM (discovery)	TB-BMD(age over 60)	Weighted mode	6	0.0998247	0.161362	0.163985	-0.0316718	0.359641	0.349364
AAM (discovery)	TB-BMD(age over 60)	WM	6	0.063048	0.496762	0.042847	-0.0807271	0.166421	0.665472
AAM (replication)	TB-BMD(age over 60)	IVW	61	0.0448599	0.666516	-0.0193317	-0.107257	0.0685937	0.793472
AAM (replication)	TB-BMD(age over 60)	MR Egger	61	0.170811	0.492459	-0.11798	-0.45277	0.21681	0.665472
AAM (replication)	TB-BMD(age over 60)	MR Lasso	68	0.0686986	0.366956	-0.0619792	-0.196628	0.07267	0.567457
AAM (replication)	TB-BMD(age over 60)	Simple mode	61	0.123931	0.298593	-0.129947	-0.372851	0.112957	0.483931
AAM (replication)	TB-BMD(age over 60)	Weighted mode	61	0.129427	0.319403	-0.129947	-0.383624	0.12373	0.504321
AAM (replication)	TB-BMD(age over 60)	WM	61	0.0498506	0.348262	-0.0467582	-0.144465	0.050949	0.544159
LMP (discovery)	TB-BMD(age over 60)	IVW	108	0.0311225	0.147116	0.0451212	-0.0158789	0.106121	0.329365
LMP (discovery)	TB-BMD(age over 60)	MR Egger	108	0.0643727	0.997608	-0.000193437	-0.126364	0.125977	0.997608
LMP (discovery)	TB-BMD(age over 60)	MR Lasso	112	0.065223	0.000447	-0.228975	-0.356813	-0.101138	0.00725067
LMP (discovery)	TB-BMD(age over 60)	Simple mode	108	0.10774	0.531467	0.06764	-0.14353	0.27881	0.681368
LMP (discovery)	TB-BMD(age over 60)	Weighted mode	108	0.0612271	0.319326	0.0612577	-0.0587474	0.181263	0.504321
LMP (discovery)	TB-BMD(age over 60)	WM	108	0.0495788	0.138068	0.0735265	-0.0236479	0.170701	0.325125
LMC (discovery)	TB-BMD(age over 60)	IVW	8	0.0710903	0.0595046	-0.133966	-0.273303	0.00537112	0.231175
LMC (discovery)	TB-BMD(age over 60)	MR Egger	8	0.161707	0.259999	-0.201114	-0.51806	0.115832	0.452718
LMC (discovery)	TB-BMD(age over 60)	MR Lasso	8	0.245364	0.519618	-0.157998	-0.638912	0.322915	0.677762
LMC (discovery)	TB-BMD(age over 60)	Simple mode	8	0.134148	0.570843	-0.0797597	-0.342689	0.18317	0.707657
LMC (discovery)	TB-BMD(age over 60)	Weighted mode	8	0.101966	0.173234	-0.154608	-0.354462	0.0452461	0.35256
LMC (discovery)	TB-BMD(age over 60)	WM	8	0.0915544	0.119292	-0.142619	-0.322065	0.0368277	0.308515
LMC (replication)	TB-BMD(age over 60)	IVW	6	0.0706428	0.104976	-0.114526	-0.252985	0.0239343	0.283618
LMC (replication)	TB-BMD(age over 60)	MR Egger	6	0.160512	0.247237	-0.217302	-0.531904	0.0973011	0.449547
LMC (replication)	TB-BMD(age over 60)	MR Lasso	6	0.166398	0.165468	-0.23078	-0.55692	0.0953607	0.349364
LMC (replication)	TB-BMD(age over 60)	Simple mode	6	0.13244	0.825151	-0.0308311	-0.290413	0.228751	0.904125
LMC (replication)	TB-BMD(age over 60)	Weighted mode	6	0.100201	0.254743	-0.128868	-0.325262	0.0675258	0.449547
LMC (replication)	TB-BMD(age over 60)	WM	6	0.0845523	0.167695	-0.116653	-0.282375	0.04907	0.349364
OP:Osteoporosis;SNPs: single nucleotide polymorphisms;WM:Weighted median; IVW: inverse-variance weighted; SE: standard error;BMD: bone mineral density; TB: total body;AAM:Age at menarche;LMP:Age at menopause (last menstrual period); LMC:Length of menstrual cycle;

## Sheet: Supplementary Table 6
Supplementary Table 6. Heterogeneity and pleiotropy tests of instrument effects of Menstruation and different age groups of OP
Exposures	Outcomes	Method	Q	Q_df	Q_P value	Intercept
						Intercept	SE	P value
AAM (discovery)	TB-BMD (age 0-15)	MR Egger	5.58381	4	0.23246	0.0389562	0.0337312	0.312426
AAM (discovery)	TB-BMD (age 0-15)	IVW	7.44573	5	0.189544	0.0389562	0.0337312	0.312426
AAM (replicate)	TB-BMD (age 0-15)	MR Egger	60.6795	58	0.37951	-1.49e-06	0.00736899	0.999839
AAM (replicate)	TB-BMD (age 0-15)	IVW	60.6795	59	0.415101	-1.49e-06	0.00736899	0.999839
LMP (discovery)	TB-BMD (age 0-15)	MR Egger	92.2893	106	0.826213	0.00456255	0.00325589	0.164039
LMP (discovery)	TB-BMD (age 0-15)	IVW	94.253	107	0.805803	0.00456255	0.00325589	0.164039
LMC (discovery)	TB-BMD (age 0-15)	MR Egger	9.83486	6	0.131781	0.00587965	0.0148741	0.706296
LMC (discovery)	TB-BMD (age 0-15)	IVW	10.091	7	0.183475	0.00587965	0.0148741	0.706296
LMC (replicate)	TB-BMD (age 0-15)	MR Egger	13.2804	4	0.00998386	0.0080982	0.0243926	0.756561
LMC (replicate)	TB-BMD (age 0-15)	IVW	13.6464	5	0.0180189	0.0080982	0.0243926	0.756561
AAM (discovery)	TB-BMD (age 15-30)	MR Egger	8.63861	4	0.0707952	0.0151126	0.0726291	0.845332
AAM (discovery)	TB-BMD (age 15-30)	IVW	8.73212	5	0.120238	0.0151126	0.0726291	0.845332
AAM (replicate)	TB-BMD (age 15-30)	MR Egger	45.1159	58	0.891635	0.0140317	0.0127215	0.274586
AAM (replicate)	TB-BMD (age 15-30)	IVW	46.3325	59	0.884798	0.0140317	0.0127215	0.274586
LMP (discovery)	TB-BMD (age 15-30)	MR Egger	123.772	105	0.101906	0.00236967	0.00630981	0.708007
LMP (discovery)	TB-BMD (age 15-30)	IVW	123.939	106	0.112398	0.00236967	0.00630981	0.708007
LMC (discovery)	TB-BMD (age 15-30)	MR Egger	12.7491	6	0.0471975	0.0311821	0.0294594	0.330579
LMC (discovery)	TB-BMD (age 15-30)	IVW	15.1298	7	0.0343717	0.0311821	0.0294594	0.330579
LMC (replicate)	TB-BMD (age 15-30)	MR Egger	1.46585	4	0.832673	0.0238403	0.0233325	0.364658
LMC (replicate)	TB-BMD (age 15-30)	IVW	2.50986	5	0.77501	0.0238403	0.0233325	0.364658
AAM (discovery)	TB-BMD (age 30-45)	MR Egger	5.98961	4	0.199925	-0.0127565	0.0393887	0.762269
AAM (discovery)	TB-BMD (age 30-45)	IVW	6.14667	5	0.292208	-0.0127565	0.0393887	0.762269
AAM (replicate)	TB-BMD (age 30-45)	MR Egger	88.2833	58	0.00634927	0.0139728	0.0102047	0.176198
AAM (replicate)	TB-BMD (age 30-45)	IVW	91.137	59	0.00459302	0.0139728	0.0102047	0.176198
LMP (discovery)	TB-BMD (age 30-45)	MR Egger	123.466	106	0.118097	0.00199588	0.00396118	0.615405
LMP (discovery)	TB-BMD (age 30-45)	IVW	123.761	107	0.127997	0.00199588	0.00396118	0.615405
LMC (discovery)	TB-BMD (age 30-45)	MR Egger	18.8814	6	0.00436863	0.00591196	0.0231509	0.806969
LMC (discovery)	TB-BMD (age 30-45)	IVW	19.0866	7	0.0079202	0.00591196	0.0231509	0.806969
LMC (replicate)	TB-BMD (age 30-45)	MR Egger	5.87428	4	0.208736	0.0089896	0.0183087	0.649145
LMC (replicate)	TB-BMD (age 30-45)	IVW	6.22832	5	0.284632	0.0089896	0.0183087	0.649145
AAM (discovery)	TB-BMD (age 45-60)	MR Egger	2.61332	4	0.624466	-0.0105177	0.0232142	0.673985
AAM (discovery)	TB-BMD (age 45-60)	IVW	2.81859	5	0.727929	-0.0105177	0.0232142	0.673985
AAM (replicate)	TB-BMD (age 45-60)	MR Egger	98.9093	58	0.00065567	-0.000580031	0.00780161	0.94099
AAM (replicate)	TB-BMD (age 45-60)	IVW	98.9188	59	0.000876011	-0.000580031	0.00780161	0.94099
LMP (discovery)	TB-BMD (age 45-60)	MR Egger	171.244	106	6.18e-05	-5.1e-05	0.00337856	0.987988
LMP (discovery)	TB-BMD (age 45-60)	IVW	171.245	107	7.99e-05	-5.1e-05	0.00337856	0.987988
LMC (discovery)	TB-BMD (age 45-60)	MR Egger	7.16938	6	0.305467	0.00609047	0.0103059	0.57611
LMC (discovery)	TB-BMD (age 45-60)	IVW	7.58669	7	0.370445	0.00609047	0.0103059	0.57611
LMC (replicate)	TB-BMD (age 45-60)	MR Egger	4.42857	4	0.351102	0.000958719	0.0114619	0.937359
LMC (replicate)	TB-BMD (age 45-60)	IVW	4.43631	5	0.488449	0.000958719	0.0114619	0.937359
AAM (discovery)	TB-BMD (age over 60)	MR Egger	1.58233	4	0.811965	0.0791718	0.0210214	0.0196681
AAM (discovery)	TB-BMD (age over 60)	IVW	15.767	5	0.00754173	0.0791718	0.0210214	0.0196681
AAM (replicate)	TB-BMD (age over 60)	MR Egger	126.552	59	7.8e-07	0.00475045	0.00793354	0.551611
AAM (replicate)	TB-BMD (age over 60)	IVW	127.321	60	9.4e-07	0.00475045	0.00793354	0.551611
LMP (discovery)	TB-BMD (age over 60)	MR Egger	130.536	106	0.0531262	0.00218353	0.00271388	0.422862
LMP (discovery)	TB-BMD (age over 60)	IVW	131.333	107	0.0551815	0.00218353	0.00271388	0.422862
LMC (discovery)	TB-BMD (age over 60)	MR Egger	1.7144	6	0.944005	0.00399314	0.00863722	0.660144
LMC (discovery)	TB-BMD (age over 60)	IVW	1.92813	7	0.963711	0.00399314	0.00863722	0.660144
LMC (replicate)	TB-BMD (age over 60)	MR Egger	1.5671	4	0.814693	0.00707062	0.00991565	0.515191
LMC (replicate)	TB-BMD (age over 60)	IVW	2.07558	5	0.838592	0.00707062	0.00991565	0.515191
OP:osteoporosis; SNPs: single nucleotide polymorphisms; SE: standard error;BMD: bone mineral density; FA: forearm; FN: femoral neck; LS: lumbar spine; eBMD: estimated heel BMD; TB: total body;AAM:Age at menarche;LMP:Age at menopause (last menstrual period); LMC:Length of menstrual cycle;
